# Supplementary material for: A computational approach to identify phytochemicals as potential inhibitor of acetylcholinesterase: Molecular docking, ADME profiling and molecular dynamics simulations
Source: PLoS One. 2024 Jun 4;19(6):e0304490. doi: 10.1371/journal.pone.0304490 (PMC11149856; doi:10.1371/journal.pone.0304490)
Supplement: S6 Table — (XLSX) [file pone.0304490.s012.xlsx]

## Sheet: Sheet1
S6 Table. Predicted binding free energies for complexes 1, 3, and 6.
title	r_psp_MMGBSA_dG_Bind	r_psp_MMGBSA_dG_Bind_Coulomb	r_psp_MMGBSA_dG_Bind_Covalent	r_psp_MMGBSA_dG_Bind_Hbond	r_psp_MMGBSA_dG_Bind_Lipo	r_psp_MMGBSA_dG_Bind_Packing	r_psp_MMGBSA_dG_Bind_SelfCont	r_psp_MMGBSA_dG_Bind_Solv_GB	r_psp_MMGBSA_dG_Bind_Solv_SA	r_psp_MMGBSA_dG_Bind_vdW	r_psp_Lig_Strain_Energy	r_psp_Lig_Strain_Coulomb	r_psp_Lig_Strain_Covalent	r_psp_Lig_Strain_Hbond	r_psp_Lig_Strain_Lipo	r_psp_Lig_Strain_Packing	r_psp_Lig_Strain_SelfCont	r_psp_Lig_Strain_Solv_GB	r_psp_Lig_Strain_Solv_SA	r_psp_Lig_Strain_vdW	r_psp_Ligand_Energy	r_psp_Ligand_Coulomb	r_psp_Ligand_Covalent	r_psp_Ligand_Hbond	r_psp_Ligand_Lipo	r_psp_Ligand_Packing	r_psp_Ligand_SelfCont	r_psp_Ligand_Solv_GB	r_psp_Ligand_Solv_SA	r_psp_Ligand_vdW	r_psp_Complex_Energy	r_psp_Complex_Coulomb	r_psp_Complex_Covalent	r_psp_Complex_Hbond	r_psp_Complex_Lipo	r_psp_Complex_Packing	r_psp_Complex_SelfCont	r_psp_Complex_Solv_GB	r_psp_Complex_Solv_SA	r_psp_Complex_vdW	r_psp_Ligand_Energy	r_psp_Ligand_Coulomb	r_psp_Ligand_Covalent	r_psp_Ligand_Hbond	r_psp_Ligand_Lipo	r_psp_Ligand_Packing	r_psp_Ligand_SelfCont	r_psp_Ligand_Solv_GB	r_psp_Ligand_Solv_SA
complex_1 - preprocessed_ligand	-47.2103	-60.0877	-2.78367	-0.145932	-34.8707	-4.72992	0	79.2485		-29.4081	6.35489	0.931501	2.78367	0	-0.152164	0	0	-0.476064		3.26795	19.192	13.2709	15.4513	0	-4.8244	0	0	-14.1271		9.42133	-18299.7	-16683.4	5914.91	-216.314	-3434.98	-31.6535	-250.945	-2172.57		-1424.74	19.192	13.2709	15.4513	0	-4.8244	0	0	-14.1271
complex_3 - preprocessed_ligand	-67.2623	-9.25479	-6.30837	-2.67913	-29.1727	-1.39804	0	-14.6675		-34.908	4.8933	-0.921931	6.30837	0	0.00727728	0	0	0.129802		-0.630209	2.72459	29.8475	5.36746	0	-2.64027	0	0	-45.8608		16.0107	-18336.2	-16597.5	5908.35	-218.847	-3427.1	-28.3216	-250.945	-2298.22		-1423.66	2.72459	29.8475	5.36746	0	-2.64027	0	0	-45.8608
complex_6 - preprocessed_ligand	-49.8904	-17.0491	-5.36442	-0.555153	-32.4036	-6.75181	0	40.1877		-38.6828	7.4632	3.13931	5.36442	0	0.559456	0	0	-2.05783		0.457843	-25.6483	-30.0921	6.2142	0	-2.85949	0	0	-10.6514		11.7405	-20665.6	-16521.1	3190.47	-211.621	-3430.98	-33.9522	-252.007	-2220.67		-1185.69	-25.6483	-30.0921	6.2142	0	-2.85949	0	0	-10.6514
[truncated: 34 more columns]
